# Supplementary material for: The loss‐of‐function of AtNATA2 enhances AtADC2‐dependent putrescine biosynthesis and priming, improving growth and salinity tolerance in Arabidopsis
Source: Physiol Plant. 2024 Nov 3;176(6):e14603. doi: 10.1111/ppl.14603 (PMC11659803; doi:10.1111/ppl.14603)
Supplement: Supplementary file 2 — Supplementary File S1A: Fluorescence‐related parameters determined on wild‐type (Col‐0), and four mutant lines (Atadc1, Atadc2, Atnata1, and Atnata2) with (+) or without (−) seed priming with 0.1 mM Put under control conditions. The study included 96 biological replicates. Supplementary File S1B: Fluorescence‐related parameters determined on wild‐type (Col‐0), and two mutant lines (Atadc2, and Atnata2) with (+) or without (−) seed priming with 0.1 mM Put under salt stress conditions (100 mM NaCl). The study included 96 biological replicates. [file PPL-176-e14603-s003.xlsx]

## Sheet: File S1A
Supplementary File S1A. Fluorescence-related parameters determined on wild-type (Col-0), and four mutant lines (Atadc1, Atadc2, Atnata1, and Atnata2) with (+) or without (-) seed priming with 0.1 mM Put under control conditions. The study included 96 biological replicates.
		F0			Fm			Fv			QY_max			Fv'/Fm'			QY			NPQ			qN			qP			qL			ETR
Line	Priming	Average		±SD	Average		±SD	Average		±SD	Average		±SD	Average		±SD	Average		±SD	Average		±SD	Average		±SD	Average		±SD	Average		±SD	Average		±SD
WT	-Put	83.6448	b	8.63609	418.244	bcd	54.1498	334.6	bcd	47.5976	0.794995	bcd	0.0152617	0.698719	bc	0.0352932	0.376481	def	0.0564989	0.685632	ab	0.175378	0.477678	ab	0.0682085	0.535795	cd	0.0597157	1.12103	cd	0.130165	38.2983	def	5.74746
WT	+Put	78.4764	cd	6.77113	395.029	def	48.4733	316.552	de	43.0681	0.796277	bcd	0.0140745	0.701715	b	0.0304361	0.393898	cd	0.0481168	0.671702	bc	0.135361	0.475045	ab	0.0583102	0.558787	bc	0.048847	1.14745	bcd	0.109518	40.0701	cd	4.89478
Atadc1	-Put	68.0265	e	6.56102	336.285	g	41.9319	268.258	f	37.7654	0.788671	de	0.0184426	0.683171	c	0.0383111	0.351183	f	0.0590377	0.749106	a	0.178322	0.505085	a	0.0685987	0.509705	d	0.0638569	1.05651	e	0.145081	35.7248	f	6.00573
Atadc1	+Put	75.6558	d	6.30752	385.514	ef	42.0081	309.858	e	36.9067	0.798341	bc	0.0115335	0.70621	b	0.0270196	0.370106	def	0.055001	0.65752	bc	0.131916	0.46803	b	0.0555914	0.520774	d	0.0632383	1.11908	cd	0.122206	37.6498	def	5.59509
Atadc2	-Put	82.6048	b	8.30836	427.389	bc	51.353	344.784	bc	45.6227	0.802647	b	0.015912	0.712435	b	0.0316439	0.377632	de	0.0667246	0.652192	bcd	0.139793	0.464348	bc	0.0589987	0.526286	d	0.0742184	1.1407	cd	0.143786	38.4154	de	6.78769
Atadc2	+Put	59.8841	f	7.44343	297.042	h	50.2527	237.158	g	44.1559	0.786723	e	0.0190095	0.69861	bc	0.0384697	0.366099	ef	0.0534642	0.609031	cd	0.181734	0.447036	bc	0.0734991	0.521447	d	0.0560074	1.1126	de	0.137968	37.2422	ef	5.43875
Atnata1	-Put	88.6464	a	8.04022	442.233	b	57.7591	353.586	b	52.2532	0.794403	cd	0.0176565	0.702157	b	0.0363853	0.425922	b	0.0566987	0.651606	bcd	0.169725	0.464175	bc	0.0706038	0.604042	a	0.053598	1.17689	bc	0.118701	43.3277	b	5.76779
Atnata1	+Put	74.9754	d	9.90672	379.505	f	64.4102	304.53	e	55.3625	0.796018	bcd	0.0141122	0.712899	b	0.0307033	0.427136	b	0.0477709	0.583085	d	0.160246	0.434908	c	0.0695836	0.598051	a	0.0514041	1.20292	b	0.0963118	43.4512	b	4.85959
Atnata2	-Put	81.5284	bc	8.75136	407.639	cde	67.1122	326.111	cde	59.8021	0.79235	cde	0.0181251	0.699688	b	0.0366398	0.411142	bc	0.0560673	0.650704	bcd	0.159854	0.464969	bc	0.0672665	0.584902	ab	0.0544296	1.16149	bcd	0.125097	41.8242	bc	5.70356
Atnata2	+Put	84.1072	b	7.9944	470.53	a	47.3006	386.423	a	40.7478	0.818478	a	0.0105441	0.755589	a	0.0138513	0.460446	a	0.0459287	0.465405	e	0.0859592	0.374593	d	0.0435802	0.609212	a	0.0577931	1.34337	a	0.0774697	46.8398	a	4.67219

## Sheet: File S1B
Supplementary File S1B. Fluorescence-related parameters determined on wild-type (Col-0), and two mutant lines ( Atadc2, and Atnata2) with (+) or without (-) seed priming with 0.1 mM Put under salt stress conditions (100 mM NaCl). The study included 96 biological replicates.
			F0			Fm			Fv			QY_max			Fv'/Fm'			QY			NPQ			qN			qP			qL			ETR
Line	Priming	Growth condition	Average		±SD	Average		±SD	Average		±SD	Average		±SD	Average		±SD	Average		±SD	Average		±SD	Average		±SD	Average		±SD	Average		±SD	Average		±SD
WT	-Put	NaCl	81.9748	c	8.59077	393.731	bc	32.3178	311.756	bc	25.931	0.789501	a	0.0127112	0.701874	a	0.0292652	0.359107	b	0.0447891	0.602047	bc	0.150087	0.449894	bc	0.0707012	0.511088	d	0.0636488	1.10291	ab	0.105405	36.5309	b	4.55626
WT	+Put	NaCl	84.5758	bc	8.35287	395.395	bc	40.3883	310.819	bc	35.0077	0.78086	a	0.0173869	0.684651	bc	0.0276764	0.374226	b	0.0421732	0.655018	ab	0.147649	0.479679	ab	0.0624416	0.546044	bc	0.0593077	1.08579	b	0.0823673	38.0689	b	4.29016
Atadc2	-Put	NaCl	88.9006	b	8.72817	420.066	d	42.3421	331.166	b	36.3819	0.7858	a	0.0153278	0.680794	c	0.0270608	0.360972	b	0.034394	0.732608	a	0.129703	0.510244	a	0.0520467	0.52936	cd	0.0442325	1.06583	b	0.0822423	36.7207	b	3.4988
Atadc2	+Put	NaCl	54.4167	d	6.43597	252.89	d	29.7226	198.473	d	24.27	0.778328	a	0.0140461	0.680173	c	0.0232517	0.35829	b	0.0422981	0.669128	ab	0.1255	0.486955	ab	0.0530627	0.527066	cd	0.0615032	1.0608	b	0.0862442	36.4478	b	4.30286
Atnata2	-Put	NaCl	82.1394	c	9.58098	383.517	c	53.2568	301.377	c	45.9999	0.78257	a	0.0183466	0.69798	ab	0.0310278	0.407008	a	0.0450478	0.567964	bc	0.140012	0.437256	c	0.0645186	0.582521	a	0.0557317	1.1489	a	0.0945545	41.4038	a	4.58258
Atnata2	+Put	NaCl	97.1458	a	8.35076	467.094	a	59.1118	369.948	a	53.4573	0.787221	a	0.0200203	0.701352	ab	0.0230682	0.408512	a	0.049303	0.600971	c	0.161823	0.439872	c	0.0640384	0.581374	ab	0.0611724	1.15231	a	0.0840994	41.5567	a	5.01545
