# Supplementary material for: The loss‐of‐function of AtNATA2 enhances AtADC2‐dependent putrescine biosynthesis and priming, improving growth and salinity tolerance in Arabidopsis
Source: Physiol Plant. 2024 Nov 3;176(6):e14603. doi: 10.1111/ppl.14603 (PMC11659803; doi:10.1111/ppl.14603)
Supplement: Supplementary file 3 — Supplementary File S2A: Content of the acetylated polyamines and amino acids, free, conjugated, and bound polyamines and free amino acids content in wild‐type (Col‐0), and four mutant lines (Atadc1, Atadc2, Atnata1, and Atnata2) with (+) or without (−) seed priming with 0.1 mM Put under control conditions (full MS). The study included four biological replicates, constituted by independent pools of 24 seedlings each collected at the end of the experiment. Supplementary File S2B: Content of the acetylated polyamines and amino acids, free, conjugated, and bound polyamines and free amino acids content in wild‐type (Col‐0), and two mutant lines (Atadc2 and Atnata2) with (+) or without (−) seed priming with 0.1 mM Put under control conditions (full MS) or salt stress conditions (100 mM NaCl). The study included four biological replicates, constituted by independent pools of 24 seedlings each collected at the end of the experiment. [file PPL-176-e14603-s004.xlsx]

## Sheet: File S2A
Supplementary File S2A. Content of the acetylated polyamines and amino acids, free, conjugated, and bound polyamines and free amino acids content in wild-type (Col-0), and four mutant lines (Atadc1, Atadc2, Atnata1, and Atnata2) with (+) or without (-) seed priming with 0.1 mM Put under control conditions (full MS). The study included four biological replicates, constituted by independent pools o…
			ACETYLATED COMPUNDS																FREE POLYAMINES																CONJUGATED POLYAMINES												BOUNDS POLYAMINES
			AcNSpd		N2-AcLys		N2-AcOrn		AcGABA		AcGlu		AcPut		dAcSpm		N1AcSpd		Cadf		Putf		Dapf		Spdf		hSpdf		Agmf		tSpmf		Spmf		Putc		Spdc		hSpdc		Agmc		tSpmc		Spmc		Putb		Dapb
Line	Priming	Growth condition	Average	±SD	Average	±SD	Average	±SD	Average	±SD	Average	±SD	Average	±SD	Average	±SD	Average	±SD	Average	±SD	Average	±SD	Average	±SD	Average	±SD	Average	±SD	Average	±SD	Average	±SD	Average	±SD	Average	±SD	Average	±SD	Average	±SD	Average	±SD	Average	±SD	Average	±SD	Average	±SD	Average
WT	-Put	MS	4.80802	0.604689	37.3464	3.79685	5100.16	1371.81	5.1163	1.32581	109.397	35.268	340.001	79.1731	1.7025	0.691615	22.7074	4.66401	0	0	38.2035	8.76414	2.39328	0.612129	83.7856	12.6065	12.3324	3.34056	341.129	60.4045	0.0495157	0.0250858	1.70272	0.335947	23.3337	7.41257	73.2358	3.70099	9.31809	1.73754	358.33	160.202	0.0697483	0.0204344	1.55564	0.54316	18.6814	4.57353	1.78579
Atadc1	-Put	MS	3.72519	0.68277	30.9772	7.39042	2975.44	459.24	4.99264	0.792884	243.244	42.4933	310.035	79.859	1.37306	0.289452	15.626	2.74559	0	0	96.5226	23.933	0.210325	0.0735519	154.142	16.9774	13.804	2.398	485.837	166.337	0.0813445	0.0211536	2.61221	0.460486	59.5017	20.7705	60.5154	8.38836	10.2204	2.93664	165.07	17.2721	0	0	2.52782	0.683772	18.7706	4.26785	0.578115
Atadc2	-Put	MS	5.41839	0.543802	21.4341	6.12271	1917.73	650.987	3.34574	0.68509	114.389	12.2924	53.7633	10.5916	1.05223	0.257416	19.1783	3.87758	0	0	3.73177	0.987214	0	0	12.8185	2.61739	1.89997	0.520718	1.54854	0.279751	0	0	0.370809	0.0747785	0	0	0	0	0	0	0	0	0	0	0	0	6.03711	2.00832	0.347549
Atnata1	-Put	MS	2.52743	0.191178	22.8446	5.70372	677.988	200.927	0	0	237.87	64.9328	61.4245	3.0178	1.19627	0.319425	13.5279	4.07047	0	0	86.2834	15.0723	0.213638	0.0411361	85.332	22.2769	8.34227	1.45936	112.762	30.5252	0.0266357	0.00926365	1.00781	0.100249	46.1601	7.89697	64.0212	16.8227	5.80814	0.825122	53.5901	20.9771	0.0230057	0.00351951	0.611359	0.185103	16.4126	4.25386	0
Atnata2	-Put	MS	3.05385	0.875249	62.4459	10.7875	4572.18	853.158	5.45609	0.912795	226.367	37.8046	346.768	71.2155	1.25974	0.211135	17.5584	3.25235	0	0	96.7929	6.46831	0.217001	0.0736571	121.481	10.0328	16.9342	3.07359	484.144	120.361	0.0436728	0.024157	1.90494	0.447075	30.563	10.1855	40.1622	9.0083	3.7927	1.23715	189.694	71.4233	0.0317315	0.0174752	0.866815	0.3625	10.7155	3.96653	0.228915
WT	+Put	MS	2.92945	0.150881	100.71	23.4149	2501.96	112.392	5.36146	0.756491	349.745	89.9248	411.733	49.1627	1.85606	0.266453	16.7594	4.67521	0	0	73.7391	10.6041	0.0648362	0.0125874	91.3367	21.0747	9.51343	1.45304	416.969	44.1538	0.109995	0.0215787	2.72939	0.791475	22.4942	6.88321	56.0116	6.28357	7.7201	2.51355	387.935	128.345	0	0	0	0	29.7239	5.67473	0.286765
Atadc1	+Put	MS	2.84423	0.922728	34.4052	7.0374	3767.75	412.881	6.47888	1.61786	50.7815	13.4969	239.742	85.9498	1.44663	0.506939	29.2034	6.5048	0	0	49.365	7.19567	0.129359	0.0275475	75.6737	6.92761	9.90339	1.84103	349.243	32.0096	0.0260373	0.0116028	1.12614	0.347021	30.4238	4.73129	21.7498	2.4694	0.791909	0.147055	320.453	21.0717	0	0	0	0	11.5082	2.1887	0.239608
Atadc2	+Put	MS	5.99832	1.07634	38.0332	7.35884	8027.65	1244.41	5.43785	0.439787	612.072	166.987	64.9637	7.07927	1.72039	0.574146	14.95	1.00893	0	0	32.2909	2.37686	0.134601	0.0366921	85.7827	16.414	11.3716	2.00344	4.00403	0.586148	0	0	3.37939	1.28964	22.9984	3.95418	57.5675	8.9592	7.16648	1.49983	0	0	0.0297761	0.00625724	1.6892	0.756428	6.55128	1.52324	0.336742
Atnata1	+Put	MS	4.44952	1.32501	9.51891	2.6626	93.196	21.4434	0	0	174.029	44.1107	67.5381	13.6351	1.37552	0.315243	18.6613	5.45314	0	0	72.5868	13.2018	0.0834679	0.027764	76.0833	17.5689	7.68249	1.6987	131.458	24.8053	0.0207733	0.0117937	1.01884	0.204236	25.3192	5.40443	32.5339	13.3693	1.66944	0.281176	126.776	20.0865	0.0209653	0.0101654	0.499395	0.150824	25.7129	6.55218	0.225948
Atnata2	+Put	MS	5.58361	1.16167	12.3362	2.13465	1323.62	103.325	0	0	155.152	12.3647	401.185	96.8588	1.45703	0.275023	17.6179	4.89358	0.0380491	0.00598475	140.159	20.6647	0.211307	0.0357209	54.6964	7.58443	3.09415	0.474724	97.5954	22.4183	0.0429309	0.0152764	0.573077	0.247783	98.5104	9.76799	25.5868	7.95131	1.95479	0.726705	67.1301	12.6998	0.0205911	0.0117877	0	0	19.8564	1.78683	0.241527
[truncated: 71 more columns]

## Sheet: File S2B
Supplementary File S2B. Content of the acetylated polyamines and amino acids, free, conjugated, and bound polyamines and free amino acids content in wild-type (Col-0), and two mutant lines (Atadc2 and Atnata2) with (+) or without (-) seed priming with 0.1 mM Put under control conditions (full MS) or salt stress conditions (100 mM NaCl). The study included four biological replicates, constituted b…
			ACETYLATED COMPUNDS																FREE POLYAMINES																CONJUGATED POLYAMINES												BOUND POLYAMINES
			AcNSpd		N2-AcLys		N2-AcOrn		AcGABA		AcGlu		AcPut		dAcSpm		N1AcSpd		Cadf		Putf		Dapf		Spdf		hSpdf		Agmf		tSpmf		Spmf		Putc		Spdc		hSpdc		Agmc		tSpmc		Spmc		Putb		Dapb
Line	Priming	Growth condition	Average	±SD	Average	±SD	Average	±SD	Average	±SD	Average	±SD	Average	±SD	Average	±SD	Average	±SD	Average	±SD	Average	±SD	Average	±SD	Average	±SD	Average	±SD	Average	±SD	Average	±SD	Average	±SD	Average	±SD	Average	±SD	Average	±SD	Average	±SD	Average	±SD	Average	±SD	Average	±SD	Average
WT	-Put	MS	4.80802	0.604689	37.3464	3.79685	5100.16	1371.81	5.1163	1.32581	109.397	35.268	340.001	79.1731	1.7025	0.691615	22.7074	4.66401	0	0	38.2035	8.76414	2.39328	0.612129	83.7856	12.6065	12.3324	3.34056	341.129	60.4045	0.0495157	0.0250858	1.70272	0.335947	23.3337	7.41257	73.2358	3.70099	9.31809	1.73754	358.33	160.202	0.0697483	0.0204344	1.55564	0.54316	18.6814	4.57353	1.78579
Atadc2	-Put	MS	5.41839	0.543802	21.4341	6.12271	1917.73	650.987	3.34574	0.68509	114.389	12.2924	53.7633	10.5916	1.05223	0.257416	19.1783	3.87758	0	0	3.73177	0.987214	0	0	12.8185	2.61739	1.89997	0.520718	1.54854	0.279751	0	0	0.370809	0.0747785	0	0	0	0	0	0	0	0	0	0	0	0	6.03711	2.00832	0.347549
Atnata2	-Put	MS	3.05385	0.875249	62.4459	10.7875	4572.18	853.158	5.45609	0.912795	226.367	37.8046	346.768	71.2155	1.25974	0.211135	17.5584	3.25235	0	0	96.7929	6.46831	0.217001	0.0736571	121.481	10.0328	16.9342	3.07359	484.144	120.361	0.0436728	0.024157	1.90494	0.447075	30.563	10.1855	40.1622	9.0083	3.7927	1.23715	189.694	71.4233	0.0317315	0.0174752	0.866815	0.3625	10.7155	3.96653	0.228915
WT	-Put	NaCl	7.28853	0.862768	20.3516	3.3843	5312.23	765.282	9.11045	1.09476	692.878	98.7841	145.18	22.5052	2.68882	0.735524	7.52071	2.109	0	0	31.0841	5.07776	0.223249	0.0808144	70.2508	19.675	5.07671	1.46657	741.9	135.329	0	0	3.53342	0.805093	29.1782	5.29402	60.3432	15.4341	3.90878	1.10073	633.827	95.1423	0.0210117	0.00522062	3.14617	0.859365	10.2276	2.75181	0.477825
Atadc2	-Put	NaCl	9.4705	1.23326	57.8163	18.6578	8980.3	1729.96	0	0	529.434	141.725	24.4875	5.36089	1.91028	0.675262	22.1365	9.63727	0	0	8.57847	1.87706	0.0644667	0.0223702	16.5043	2.80423	2.05743	0.203862	7.76188	0.293709	0	0	1.4983	0.162285	3.15618	0.738762	7.18785	2.56804	0	0	0	0	0	0	0	0	1.31068	0.433098	0.249325
Atnata2	-Put	NaCl	6.39162	0.0698302	27.4774	10.841	5046.89	1411.46	8.66139	0.801748	420.783	126.9	56.3221	18.0172	1.28611	0.306528	5.28073	1.32479	0	0	66.9535	14.9754	0.0691107	0.0338971	45.3183	8.14543	5.17259	1.59292	171.999	38.1934	0	0	1.75645	0.475447	63.5884	16.6622	32.7159	6.94965	4.95972	1.65463	155.53	29.4144	0	0	1.40338	0.318025	13.3343	1.67677	0.287033
WT	+Put	MS	2.92945	0.150881	100.71	23.4149	2501.96	112.392	5.36146	0.756491	349.745	89.9248	411.733	49.1627	1.85606	0.266453	16.7594	4.67521	0	0	73.7391	10.6041	0.0648362	0.0125874	91.3367	21.0747	9.51343	1.45304	416.969	44.1538	0.109995	0.0215787	2.72939	0.791475	22.4942	6.88321	56.0116	6.28357	7.7201	2.51355	387.935	128.345	0	0	0	0	29.7239	5.67473	0.286765
Atadc2	+Put	MS	5.99832	1.07634	38.0332	7.35884	8027.65	1244.41	5.43785	0.439787	612.072	166.987	64.9637	7.07927	1.72039	0.574146	14.95	1.00893	0	0	32.2909	2.37686	0.134601	0.0366921	85.7827	16.414	11.3716	2.00344	4.00403	0.586148	0	0	3.37939	1.28964	22.9984	3.95418	57.5675	8.9592	7.16648	1.49983	0	0	0.0297761	0.00625724	1.6892	0.756428	6.55128	1.52324	0.336742
Atnata2	+Put	MS	5.58361	1.16167	12.3362	2.13465	1323.62	103.325	0	0	155.152	12.3647	401.185	96.8588	1.45703	0.275023	17.6179	4.89358	0.0380491	0.00598475	140.159	20.6647	0.211307	0.0357209	54.6964	7.58443	3.09415	0.474724	97.5954	22.4183	0.0429309	0.0152764	0.573077	0.247783	98.5104	9.76799	25.5868	7.95131	1.95479	0.726705	67.1301	12.6998	0.0205911	0.0117877	0	0	19.8564	1.78683	0.241527
WT	+Put	NaCl	6.3497	2.02918	77.1986	5.23242	812.625	135.32	17.9372	4.61863	938.7	116.837	134.771	31.2531	1.89529	0.314326	6.3155	3.55922	0	0	46.8667	14.9705	0.0397466	0.011756	49.9484	8.66275	1.89317	0.411887	424.498	151.28	0	0	1.59002	0.340445	30.341	4.11034	17.7087	2.48866	0	0	395.248	47.7424	0	0	0.313479	0.104594	10.69	2.28319	0.152605
Atadc2	+Put	NaCl	8.73969	1.38994	90.9159	28.568	7420.2	2073.17	12.1196	2.09545	903.725	105.732	0	0	2.18903	0.0382053	16.8321	2.34263	0	0	9.98486	1.58114	0.0604084	0.0350454	20.8474	0.448577	1.63486	0.617622	9.63243	1.54802	0	0	1.15257	0.210221	2.8395	1.12647	10.7447	1.86632	0.408104	0.0843584	0	0	0.0101112	0.00592172	0.771246	0.242029	5.22232	0.367865	0.28635
Atnata2	+Put	NaCl	5.39792	2.17837	32.0953	6.48904	2580.72	771.971	4.94309	2.40526	292.216	73.7781	229.262	47.4055	1.73187	0.370474	16.217	3.47812	0.130093	0.0129802	145.027	44.0423	0.110315	0.0371576	24.0039	3.11491	2.50773	0.822267	806.407	231.772	0	0	0.467355	0.200157	109	19.8028	13.3707	2.60955	1.24483	0.440977	847.023	34.3089	0	0	0	0	43.883	5.30526	0.380358
[truncated: 71 more columns]
