# Supplementary material for: The loss‐of‐function of AtNATA2 enhances AtADC2‐dependent putrescine biosynthesis and priming, improving growth and salinity tolerance in Arabidopsis
Source: Physiol Plant. 2024 Nov 3;176(6):e14603. doi: 10.1111/ppl.14603 (PMC11659803; doi:10.1111/ppl.14603)
Supplement: Supplementary file 4 — Supplementary File S3: The data shows the relative gene expression values of AtADC, AtNATA, and AtPAO genes in WT (Col‐0), and two mutant lines (Atadc2 and Atnata2) with (+) and without (−) seed priming with 0.1 mM Put under control (full MS) or salt stress (100 mM NaCl) conditions. The study included four biological replicates constituted by independent pools of 24 seedlings each. [file PPL-176-e14603-s001.xlsx]

## Sheet: Gene_expression
Supplementary File S3. The data shows the relative gene expression values of AtADC, AtNATA, and AtPAO genes in WT (Col-0), and two mutant lines ( Atadc2 and Atnata2) with (+) and without (-) seed priming with 0.1 mM Put under control (full MS) or salt stress (100 mM NaCl) conditions. The study included four biological replicates constituted by independent pools of 24 seedlings each.
			AtADC1		AtADC2		AtNATA1		AtNATA2		AtPAO1		AtPAO2		AtPAO3		AtPAO4		AtPAO5
Line	Priming	Growth condition	Average	±SD	Average	±SD	Average	±SD	Average	±SD	Average	±SD	Average	±SD	Average	±SD	Average	±SD	Average	±SD
WT	-Put	MS	0.936904	0.127855	0.891606	0.142614	0.945603	0.150174	0.85331	0.209223	1	0.225555	1.07119	0.229992	1.37054	0.296999	1	0.142189	0.976049	0.101996
WT	+Put	MS	0.815465	0.295889	1.04161	0.72283	1.66079	0.313967	0.589785	0.140616	1.75842	0.318229	0.881598	0.0429567	1.17658	0.20496	0.869835	0.173571	1.42127	0.278262
WT	-Put	NaCl	2.02859	0.417809	1.11061	0.101348	1.25913	0.501124	1.04216	0.164787	3.02593	0.668599	1.28465	0.0949939	1.24534	0.164642	1.0569	0.307851	1.8733	0.201157
WT	+Put	NaCl	1.47038	0.104933	0.96678	0.344801	1.1792	0.613831	0.845807	0.0249726	1.1265	0.257141	0.643112	0.0968159	0.875892	0.19708	0.818467	0.0942339	1.28179	0.168878
Atadc2	-Put	MS	2.53777	0.371052	0.00263045	0.000400734	0.477748	0.129197	1.11824	0.110829	3.0373	0.688472	1.01203	0.128025	1.49138	0.274746	0.720141	0.0841833	1.95055	0.423636
Atadc2	+Put	MS	2.31368	0.149832	0.00158076	0.000522931	1.74191	0.320236	1.08131	0.108336	1.94852	0.258459	0.996515	0.434023	1.78257	0.60816	0.917382	0.106071	2.24228	0.242371
Atadc2	-Put	NaCl	2.91693	0.793513	0.00152687	0.000775688	0.926473	0.454263	1.07962	0.170681	1.03568	0.654489	1.49069	0.163589	1.36361	0.111553	0.60818	0.214089	1.78847	0.521399
Atadc2	+Put	NaCl	2.98398	0.206486	0.00132405	0.00020343	2.48353	0.347807	1.34525	0.0911482	1.62021	0.219028	1.21686	0.0800464	1.64029	0.300035	1.0825	0.0882167	2.75408	0.359429
Atnata2	-Put	MS	2.12779	0.727576	6.58492	0.698837	1.15352	0.44868	0.00880516	0.00275054	1.19916	0.666648	1.02767	0.122857	1.00895	0.112422	0.724268	0.330426	2.39463	0.796752
Atnata2	+Put	MS	1.4269	0.232623	9.05713	3.94777	4.9509	0.835258	0.00866634	0.00158088	1.43747	0.224691	1.02303	0.251189	0.998368	0.292548	0.813294	0.148163	2.2182	0.366913
Atnata2	-Put	NaCl	2.28541	0.968819	4.69161	0.734158	0.553146	0.417113	0.00867727	0.00608694	1.18345	0.173365	0.110812	0.0788546	0.734708	0.108732	1.12311	0.128673	3.86585	0.636229
Atnata2	+Put	NaCl	1.12078	0.158697	8.34487	2.4533	8.29842	1.24325	0.0116112	0.00726215	1.50476	0.660479	0.156367	0.160209	0.775341	0.348623	0.738774	0.15605	2.56027	0.365534
